# Supplementary material for: Comparative evaluation of the clinical laboratory-based Intermountain risk score with the Charlson and Elixhauser comorbidity indices for mortality prediction
Source: PLoS One. 2020 May 21;15(5):e0233495. doi: 10.1371/journal.pone.0233495 (PMC7241706; doi:10.1371/journal.pone.0233495)
Supplement: S1 Table — (XLSX) [file pone.0233495.s002.xlsx]

## Sheet: Sheet1
Variable	Overall	IMRS (1 year) 1st tertile	IMRS (1 year) 2nd tertile	IMRS (1 year) 3rd tertile	P-value comparing tertiles
Historic Elixhauser (note: historic refers to index and previous diagnoses)
N	197680	73886	68128	55666	-----
Female	52.3% (103366)	49.6% (36666)	55.5% (37811)	51.9% (28889)	<0.001
Age (years)	59 +/- 19	46 +/- 16	61 +/- 16	74 +/- 14	<0.001
Congestive heart failure	16.5% (32529)	5% (3700)	14.8% (10060)	33.7% (18769)	<0.001
Cardiac arrhythmias	31.6% (62557)	20% (14759)	30.8% (20953)	48.2% (26845)	<0.001
Valvular disease	15.9% (31482)	7.5% (5513)	15.5% (10540)	27.7% (15429)	<0.001
Pulmonary circulation disorders	11.6% (22919)	4.4% (3218)	11.1% (7571)	21.8% (12130)	<0.001
Peripheral vascular disorders	13.7% (27135)	5.3% (3945)	13% (8840)	25.8% (14350)	<0.001
Hypertension	55.4% (109565)	35.8% (26428)	59.8% (40743)	76.2% (42394)	<0.001
Paralysis	3% (5901)	1.9% (1390)	3.2% (2148)	4.2% (2363)	<0.001
Other neurological disorders	15.2% (30085)	10.2% (7508)	14.7% (9996)	22.6% (12581)	<0.001
Chronic pulmonary disease	36.8% (72712)	30% (22144)	37% (25221)	45.5% (25347)	<0.001
Diabetes, uncomplicated	16.1% (31893)	9.5% (7050)	18.5% (12595)	22% (12248)	<0.001
Diabetes, complicated	8.7% (17247)	2.9% (2176)	8.7% (5924)	16.4% (9147)	<0.001
Hypothyroidism	23.1% (45596)	15.6% (11538)	24.1% (16444)	31.6% (17614)	<0.001
Renal failure	12.8% (25381)	3.5% (2559)	11.2% (7649)	27.3% (15173)	<0.001
Liver disease	13.5% (26672)	9.8% (7215)	14.5% (9908)	17.2% (9549)	<0.001
Peptic ulcer disease excluding bleeding	6.7% (13233)	4.3% (3146)	6.8% (4612)	9.8% (5475)	<0.001
AIDS	0.1% (247)	0.1% (101)	0.1% (87)	0.1% (59)	0.292
Lymphoma	1.7% (3320)	0.7% (489)	1.6% (1109)	3.1% (1722)	<0.001
Metastatic cancer	3.5% (6892)	1.3% (945)	3.3% (2268)	6.6% (3679)	<0.001
Solid tumor without metastasis	9.8% (19428)	6.2% (4546)	9.9% (6711)	14.7% (8171)	<0.001
Rheumatoid arthritis	8.8% (17419)	5.4% (3973)	9.3% (6310)	12.8% (7136)	<0.001
Coagulopathy	9.9% (19582)	4.3% (3165)	9.3% (6343)	18.1% (10074)	<0.001
Obesity	20.9% (41237)	17% (12556)	23.8% (16187)	22.4% (12494)	<0.001
Weight loss	10.9% (21478)	6% (4423)	10% (6811)	18.4% (10244)	<0.001
Fluid and electrolyte disorders	33.3% (65902)	21% (15527)	32.8% (22326)	50.4% (28049)	<0.001
Blood loss anemia	3.4% (6808)	1.4% (1000)	3.2% (2166)	6.5% (3642)	<0.001
Deficiency anemias	10.7% (21167)	4.5% (3359)	10.5% (7149)	19.1% (10659)	<0.001
Alcohol abuse	7.7% (15235)	8.8% (6521)	7.6% (5181)	6.3% (3533)	<0.001
Drug abuse	9.7% (19255)	12.5% (9227)	9.2% (6300)	6.7% (3728)	<0.001
Psychoses	7.3% (14368)	6.3% (4691)	6.5% (4460)	9.4% (5217)	<0.001
Depression	34.1% (67421)	36.2% (26711)	33.6% (22921)	32% (17789)	<0.001
Acute Elixhauser (note: acute refers to diagnoses at index admission only)
Variable	Overall	IMRS (1 year) 1st tertile	IMRS (1 year) 2nd tertile	IMRS (1 year) 3rd tertile	P-value comparing tertiles
N	197680	73886	68128	55666	-----
Female	52.3% (103366)	49.6% (36666)	55.5% (37811)	51.9% (28889)	<0.001
Age (years)	59 +/- 19	46 +/- 16	61 +/- 16	74 +/- 14	<0.001
Congestive heart failure	6.7% (13260)	1% (769)	4.9% (3363)	16.4% (9128)	<0.001
Valvular disease	3.4% (6684)	1.2% (856)	2.8% (1907)	7% (3921)	<0.001
Pulmonary circulation disorders	3.4% (6800)	1% (704)	3% (2022)	7.3% (4074)	<0.001
Peripheral vascular disorders	3.8% (7514)	1.6% (1172)	3.5% (2385)	7.1% (3957)	<0.001
Hypertension	48.5% (95846)	31.8% (23517)	53.5% (36447)	64.5% (35882)	<0.001
Paralysis	2% (3916)	1.2% (919)	2.1% (1460)	2.8% (1537)	<0.001
Other neurological disorders	7.9% (15687)	5% (3714)	8% (5423)	11.8% (6550)	<0.001
Chronic pulmonary disease	14.7% (29109)	11.1% (8176)	15.1% (10305)	19.1% (10628)	<0.001
Diabetes, uncomplicated	17.4% (34308)	8.8% (6493)	19.9% (13591)	25.6% (14224)	<0.001
Diabetes, complicated	3.4% (6673)	1% (722)	3.3% (2228)	6.7% (3723)	<0.001
Hypothyroidism	15.5% (30544)	9.8% (7267)	16% (10920)	22.2% (12357)	<0.001
Renal failure	9% (17800)	1.6% (1202)	7% (4755)	21.3% (11843)	<0.001
Liver disease	2.4% (4708)	1.3% (963)	2.5% (1716)	3.6% (2029)	<0.001
Peptic ulcer disease excluding bleeding	0% (59)	0% (16)	0% (19)	0% (24)	0.081
AIDS	0% (54)	0% (15)	0% (27)	0% (12)	0.055
Lymphoma	0.7% (1297)	0.2% (147)	0.5% (362)	1.4% (788)	<0.001
Metastatic cancer	1.8% (3599)	0.6% (424)	1.6% (1109)	3.7% (2066)	<0.001
Solid tumor without metastasis	1.4% (2738)	0.5% (388)	1.3% (871)	2.7% (1479)	<0.001
Rheumatoid arthritis	3% (5873)	1.6% (1181)	3.3% (2244)	4.4% (2448)	<0.001
Coagulopathy	5.2% (10206)	2.1% (1563)	4.9% (3307)	9.6% (5336)	<0.001
Obesity	13.4% (26454)	12.2% (9027)	15.4% (10488)	12.5% (6939)	<0.001
Weight loss	4.2% (8317)	1.6% (1207)	3.5% (2386)	8.5% (4724)	<0.001
Fluid and electrolyte disorders	24.5% (48481)	11.7% (8628)	24.2% (16477)	42% (23376)	<0.001
Blood loss anemia	1% (1934)	0.4% (292)	0.9% (597)	1.9% (1045)	<0.001
Deficiency anemias	12.5% (24669)	3.9% (2850)	11.4% (7772)	25.2% (14047)	<0.001
Alcohol abuse	4.8% (9459)	5.5% (4066)	4.7% (3214)	3.9% (2179)	<0.001
Drug abuse	5.8% (11546)	9% (6661)	5% (3432)	2.6% (1453)	<0.001
Psychoses	4.3% (8593)	4.2% (3112)	4.5% (3067)	4.3% (2414)	0.028
Depression	15% (29704)	13.5% (9978)	15.8% (10765)	16.1% (8961)	<0.001
