# Supplementary material for: Comparative evaluation of the clinical laboratory-based Intermountain risk score with the Charlson and Elixhauser comorbidity indices for mortality prediction
Source: PLoS One. 2020 May 21;15(5):e0233495. doi: 10.1371/journal.pone.0233495 (PMC7241706; doi:10.1371/journal.pone.0233495)
Supplement: S2 Table — (XLSX) [file pone.0233495.s003.xlsx]

## Sheet: Sheet1
Score, Model	Score Minimum	33.3rd Percentile	66.7th Percentile	Score Maximum
Charlson index
Original	0	1	3	22
Age-adjusted	0	3	6	27
Raw sum	0	1	2	12
Elixhauser indexa
Historic, raw sum	0	2	6	23
Historic, van Walraven	-18	0	11	75
Historic, Thompson 29	-24	0	9	77
Historic, Thompson 30	-29	0	14	100
Acute, raw sum	0	1	3	14
Acute, van Walraven	-16	0	4	47
Acute, Thompson 29	-21	-1	4	55
Acute, Thompson 30	-29	-2	5	67
Intermountain Mortality Risk Score
30-day (female)	-2	11	16	33
30-day (male)	1	13	17	31
1-year (female)	-5	8	13	27
1-year (male)	-1	10	14	27
5-year (female)	-4	11	16	33
5-year (male)	0	9	14	27
aFor Elixhauser scores, acute refers to diagnoses at the index admission only, while historic refers to index and previous diagnoses.
