# Supplementary material for: Comparative evaluation of the clinical laboratory-based Intermountain risk score with the Charlson and Elixhauser comorbidity indices for mortality prediction
Source: PLoS One. 2020 May 21;15(5):e0233495. doi: 10.1371/journal.pone.0233495 (PMC7241706; doi:10.1371/journal.pone.0233495)
Supplement: S3 Table — (XLSX) [file pone.0233495.s004.xlsx]

## Sheet: Sheet1
Endpoint	Risk Score Stratum	IMRS, HR (95% CI) for tertile 2 vs. 1	IMRS, HR (95% CI) for tertile 3 vs. 1
In-hospital mortality	Charlson
	Tertile 1	5.25 (4.38, 6.30)	16.19 (13.49, 19.44)
	Tertile 2	3.31 (2.57, 4.27)	11.56 (9.08, 14,73)
	Tertile 3	3.05 (2.30, 4.05)	8.90 (6.76, 11.70)
	Elixhauser
	Tertile 1	4.75 (3.75, 6.02)	21.05 (16.86, 26.29)
	Tertile 2	3.16 (2.31, 4.34)	9.79 (7.27, 13.19)
	Tertile 3	3.19 (2.67, 3.81)	8.33 (7.05, 9.86)
30-day mortality	Charlson
	Tertile 1	4.79 (4.15, 5.54)	19.37 (16.77, 22.38)
	Tertile 2	3.70 (3.08, 4.44)	15.46 (12.99, 18.39)
	Tertile 3	3.78 (3.14, 4.57)	12.04 (10.04, 14.44)
	Elixhauser
	Tertile 1	4.59 (3.91, 5.40)	22.32 (19.19, 25.97)
	Tertile 2	4.14 (3.22, 5.32)	16.02 (12.64, 20.29)
	Tertile 3	4.07 (3.57, 4.65)	12.77 (11.26, 14.49)
1-year mortality	Charlson
	Tertile 1	3.00 (2.72, 3.30)	10.62 (9.61, 11.74)
	Tertile 2	3.16 (2.81, 3.56)	11.98 (10.70, 13.42)
	Tertile 3	2.91 (2.61, 3.24)	8.25 (7.42, 9.16)
	Elixhauser
	Tertile 1	3.18 (2.90, 3.49)	14.44 (13.25, 15.74)
	Tertile 2	3.76 (3.20, 4.41)	13.51 (11.61, 15.71)
	Tertile 3	3.69 (3.37, 4.04)	11.12 (10.22, 12.11)
5-year mortality	Charlson
	Tertile 1	2.45 (2.29, 2.63)	7.11 (6.60, 7.67)
	Tertile 2	2.46 (2.28, 2.64)	7.61 (7.09, 8.16)
	Tertile 3	2.36 (2.19, 2.53)	5.92 (5.53, 6.34)
	Elixhauser
	Tertile 1	2.87 (2.71, 3.04)	10.78 (10.20, 11.39)
	Tertile 2	3.17 (2.86, 3.52)	10.15 (9.20, 11.20)
	Tertile 3	3.20 (3.00, 3.41)	8.77 (8.25, 9.31)
All p-values were p<0.001. The Charlson index model used here was the age-adjusted version. The Elixhauser model used here was the acute van Walraven version, with acute referring to diagnoses at the index admission only. The IMRS model used here was the 1-year mortality version.
