# Supplementary material for: Comparative evaluation of the clinical laboratory-based Intermountain risk score with the Charlson and Elixhauser comorbidity indices for mortality prediction
Source: PLoS One. 2020 May 21;15(5):e0233495. doi: 10.1371/journal.pone.0233495 (PMC7241706; doi:10.1371/journal.pone.0233495)
Supplement: S4 Table — (XLSX) [file pone.0233495.s005.xlsx]

## Sheet: Sheet1
Endpoint	Model	Charlson, HR (95% CI) per +1 score	Elixhauser, HR (95% CI) per +1 score	IMRS, HR (95% CI) per +1 score
In-hospital mortality	Univariable	1.15 (1.14, 1.15)	1.09 (1.08, 1.09)	1.26 (1.25, 1.26)
	Dual Score Model 1	1.09 (1.08, 1.10)	1.07 (1.06, 1.07)	-----
	Multivariable Model 1a	1.06 (1.05, 1.06)	1.08 (1.08, 1.08)	-----
	Multivariable Model 1b	1.01 (1.00, 1.02)*	1.08 (1.08, 1.09)	-----
	Dual Score Model 2	1.04 (1.04, 1.05)	-----	1.23 (1.22, 1.24)
	Multivariable Model 2a	1.03 (1.02, 1.03)	-----	1.27 (1.26, 1.28)
	Multivariable Model 2b	1.04 (1.03, 1.05)	-----	1.29 (1.28, 1.30)
	Dual Score Model 3	-----	1.05 (1.04, 1.05)	1.22 (1.21, 1.22)
	Multivariable Model 3a	-----	1.08 (1.08, 1.08)	1.23 (1.22, 1.24)
	Multivariable Model 3b	-----	1.08 (1.08, 1.08)	1.25 (1.24, 1.26)
30-day mortality	Univariable	1.21 (1.20, 1.21)	1.12 (1.12, 1.13)	1.30 (1.30, 1.31)
	Dual Score Model 1	1.13 (1.12, 1.13)	1.09 (1.09, 1.09)	-----
	Multivariable Model 1a	1.09 (1.09, 1.10)	1.07 (1.07, 1.08)	-----
	Multivariable Model 1b	1.05 (1.04, 1.05)	1.07 (1.07, 1.08)	-----
	Dual Score Model 2	1.09 (1.09, 1.09(	-----	1.25 (1.24, 1.26)
	Multivariable Model 2a	1.08 (1.08, 1.09)	-----	1.24 (1.24, 1.25)
	Multivariable Model 2b	1.09 (1.08, 1.09)	-----	1.25 (1.24, 1.25)
	Dual Score Model 3	-----	1.08 (1.07, 1.08)	1.24 (1.23, 1.24)
	Multivariable Model 3a	-----	1.08 (1.08, 1.08)	1.22 (1.22, 1.23)
	Multivariable Model 3b	-----	1.08 (1.08, 1.08)	1.22 (1.22, 1.23)
1-year mortality	Univariable	1.23 (1.23, 1.23)	1.13 (1.12, 1.13)	1.29 (1.29, 1.30)
	Dual Score Model 1	1.16 (1.16, 1.16)	1.09 (1.08, 1.09)	-----
	Multivariable Model 1a	1.12 (1.12, 1.13)	1.07 (1.07, 1.07)	-----
	Multivariable Model 1b	1.07 (1.07, 1.08)	1.07 (1.07, 1.07)	-----
	Dual Score Model 2	1.12 (1.12, 1.13)	-----	1.22 (1.22, 1.22)
	Multivariable Model 2a	1.12 (1.11, 1.12)	-----	1.21 (1.21, 1.22)
	Multivariable Model 2b	1.11 (1.11, 1.11)	-----	1.20 (1.20, 1.21)
	Dual Score Model 3	-----	1.08 (1.08, 1.08)	1.23 (1.22, 1.23)
	Multivariable Model 3a	-----	1.07 (1.07, 1.08)	1.21 (1.21, 1.22)
	Multivariable Model 3b	-----	1.08 (1.07, 1.08)	1.19 (1.18, 1.19)
5-year mortality	Univariable	1.23 (1.23, 1.24)	1.12 (1.12, 1.12)	1.27 (1.27, 1.28)
	Dual Score Model 1	1.18 (1.17, 1.18)	1.08 (1.08, 1.08)	-----
	Multivariable Model 1a	1.14 (1.14, 1.14)	1.06 (1.06, 1.06)	-----
	Multivariable Model 1b	1.08 (1.07, 1.08)	1.06 (1.06, 1.06)	-----
	Dual Score Model 2	1.14 (1.13, 1.14)	-----	1.20 (1.20, 1.20)
	Multivariable Model 2a	1.13 (1.13, 1.13)	-----	1.19 (1.19, 1.19)
	Multivariable Model 2b	1.11 (1.10, 1.11)	-----	1.16 (1.16, 1.17)
	Dual Score Model 3	-----	1.07 (1.07, 1.07)	1.22 (1.22, 1.22)
	Multivariable Model 3a	-----	1.07 (1.07, 1.07)	1.20 (1.20, 1.20)
	Multivariable Model 3b	-----	1.07 (1.07, 1.07)	1.15 (1.15, 1.16)
*p=0.002
All hazard ratio (HR) and 95% confidence interval (CI) data are for the comparison of an increment of +1 score for each of the models. All p-values were p<0.001, except as noted. Dashed lines indicate that the risk score in that column was not included in the model listed on that row of the spreadsheet. The Charlson index model used here was the age-adjusted version. The Elixhauser model used her…
Model 1a entered: Charlson, Elixhauser, sex, race, baseline length of stay, hematocrit, white blood cell count, platelet count, mean corpuscular volume, mean corpuscular hemoglobin concentration, red cell distribution width, mean platelet volume, sodium, potassium, bicarbonate, calcium, glucose, and creatinine.
Model 2a entered: Charlson, IMRS, sex, race, baseline length of stay, cardiac arrhythmias, valvular disease, pulmonary circulation disorders, hypertension, paralysis, other neurological disorders, hypothyroidism, rheumatoid arthritis, coagulopathy, obesity, weight loss, fluid and electrolyte disorders, blood loss anemia, deficiency anemias, alcohol abuse, drug abuse, psychoses, and depression.
Model 3a entered: Elixhauser, IMRS, sex, race, baseline length of stay, myocardial infarction, cerebrovascular disease, dementia, connective tissue disease, and paraplegia and hemiplegia.
